# Supplementary material for: Simplified Analysis of Measurement Data from A Rapid E. coli qPCR Method (EPA Draft Method C) Using A Standardized Excel Workbook
Source: Water (Basel). Author manuscript; Available in PMC 2021 Mar 11. (PMC7252523; doi:10.3390/w12030775)
Supplement: Supplement1 — Table S1: Number of standard curves analyzed by each lab, Table S2: Intercept and slope 95% Bayesian MSC Credible Intervals, Table S3: Mean intercept and slope values from Weighted Linear Regression (WLR) by lab, Table S4: Test sample E. coli estimates, Table S5: Mean intercept and slope before and after data screening; Microsoft Excel Workbook: Method C Workbook. [file NIHMS1579161-supplement-Supplement1.zip]

Archive with 3 entries (2 files):
- water-733572-final suppl/
- water-733572-final suppl/Lane et al. - Supplementary Materials.docx
- water-733572-final suppl/Method C Workbook.xlsx
