# Supplementary material for: Simplified Analysis of Measurement Data from A Rapid E. coli qPCR Method (EPA Draft Method C) Using A Standardized Excel Workbook
Source: Water (Basel). Author manuscript; Available in PMC 2021 Mar 11. (PMC7252523; doi:10.3390/w12030775)
Supplement: Supplement1 — Table S1: Number of standard curves analyzed by each lab, Table S2: Intercept and slope 95% Bayesian MSC Credible Intervals, Table S3: Mean intercept and slope values from Weighted Linear Regression (WLR) by lab, Table S4: Test sample E. coli estimates, Table S5: Mean intercept and slope before and after data screening; Microsoft Excel Workbook: Method C Workbook. [file NIHMS1579161-supplement-Supplement1.zip › water-733572-final suppl/Method C Workbook.xlsx]

## Sheet: Instructions
General Comments
1	The MethodC_2019 workbook has many of the same features as previous versions but has been modified to minimize chances of data corruption.
	All sheets are protected so that manual data entries can only be made into highlighted cells (yellow background).
2	The entire contents of either of the two "Test Samples" spreadsheet templates (see note in rows 61-63) can be copied and pasted into new tabs to allow analyses of multiple test sample runs with the same composite standard curve
	Whenever copies are to be made, it may be convenient to not enter data into original template sheets so they can be repeatedly used to make the new copies.
	Important note: Copied "Test Samples" spreadsheets are not protected so end users are responsible for maintaining the integrety of the formulas in these sheets.
Lab Std Curves spreadsheet
1	Enter descriptive information for each standard curve run (e.g. run date, analyst initials) into highlighted cells in column B.
2	Copy numbers per reaction indicated in Column C are for EPA standards that may no longer be available.
	Copy numbers per reaction of alternative standards can be substituted, however, the number of replicates of each standard should be maintained, i.e. three replicates of standards 1-5 and six replicates of standard 6.
	The spreadsheet will function with either five or six standards concentrations.
	Questions about standards can be sent to: haugland.rich@epa.gov
3	Enter (i.e. copy and paste) Ct values for each curve from instrument run export files into highlighted cells in column E of the spreadsheet.
	Optional: "paste value" option in Excel can be use to maintain background highlighting in the workbook when pasting cells copied from other spreadsheets.
	Locations of Ct data should correspond to the respective standards concentrations in column C.
	Data should be entered for 3 replicate analyses of each standard per run with exception of standard 6 where data from 3-6 replicate analyses can be entered.
	Analysis of standard 6 is optional.
	Do not mix data for curves with 5 and 6 standards on the same spreadsheet. If both 5 standard and 6 standard composite curves are desired, create separate workbooks for each.
4	Delete any "Undetermined" results from instrument export files. If more than one result is deleted, curve may not be calculated.
5	All calculations and QA checks will be performed automatically by the spreadsheet
6	Results and QA checks for individual curves will appear in columns L-P. Global bounds for acceptable curves are shown in columns T-U.
7	Tallies of total curves run, acceptable curves and whether the ANCOVA analysis passed are shown in column T
8	Composite curve results will appear at top of sheet in columns R-W. Minimum of 4 acceptable curves that pass ANCOVA analysis are required to display composite curve results.
9	Ct value representing lower limit of quantification (LLOQ) from the composite curve will appear in cell S9 below composite curve results
10	Mean Ct values for each standard from each acceptable curve are shown in columns Z-AI. Plots of the curves are shown below the Ct values.
	Plots may be used to help identify outlier curves if ANCOVA results are failing.
	If you have more than 4 acceptable individual curves but ANCOVA results are failing, it is permissible to delete data from apparent outlier curves identified from visual inspection as described above and then re-assess ANCOVA results.
NTCs spreadsheet
1	Enter descriptive information for each run (e.g. run date, analyst initials) into highlighted cells in column B of the spreadsheet.
2	Enter (i.e. copy and paste) Ct values for each NTC replicate analysis from instrument export files into highlighted cells in column C of the spreadsheet.
3	Acceptablity (Ct value > global LLOQ from a multi-lab study: Sivaganesan et al., 2019, Water Research, 156, 456–464) of each replicate analysis is shown in column D. QA failures may suggest contamination of PCR reagents that could invalidate subsequent test sample analyses.
Initial FilterBlanks Spreadsheet
	This sheet can be used to evaluate the acceptability of laboratory reagents and performance from preliminary analyses of negative control samples (filter blanks) performed prior to the analyses of test samples.
	The sheet is designed for entering Ct results from three negative control (filter blank) samples per instrument run and duplicate analyses of each sample, as must be done again with each test sample run as indicated below
1	Enter descriptive information for each run (e.g. run date, analyst initials) into highlighted cells in column B of the spreadsheet.
2	Enter (i.e. copy and paste) Ct values for each analysis of filter blanks with E. coli assay from instrument export files into highlighted cells in column E of the spreadsheet.
3	Enter (i.e. copy and paste) Ct values for each analysis of filter blanks with salmon DNA (Sketa) assay from instrument export files into highlighted cells in column F of the spreadsheet.
4	Acceptablity of E. coli assay results (Ct value > global lloq from a multi-lab study: Sivaganesan et al., 2019, Water Research, 156, 456–464) is determined from mean of Ct values from duplicate analyses of each filter blank sample and is shown in column H.
	Occurrence of QA failures may suggest contamination of filter blank samples during extraction that could invalidate subsequent test sample analyses.
5	Acceptablity of Sketa assay results (Ct value within global acceptance range established from Sivaganesan et al., 2019, Water Research, 156, 456–464) is not determined but can be visually assessed.
	The Sketa results in this spreadsheet are for diagnotic purposes only. QA criteria for Sketa assay are based on calibrator samples and not filter blanks in test sample runs (see instructions for "Initial Calibrators Spreadsheet").
Initial Calibrators Spreadsheet
	This sheet can be used to evaluate the acceptability of laboratory reagents and performance from preliminary analyses of positive control (calibrator) samples performed prior to the analyses of test samples.
	The sheet is designed for entering Ct results from three positive control (calibrator) samples per instrument run and duplicate analyses of each sample, as must be done again with each test sample run as indicated below.
	Results from a mimimum of two instrument runs must be entered in this sheet for all calculations to be made.
1	Enter descriptive information for each run (e.g. run date, analyst initials) into highlighted cells in column B of the spreadsheet.
2	Note comment in row 2 regarding designations of extract dilutions in cell C4. Default value is 1 (undiluted extracts) which is recommended. If using diluted extracts, enter dilution factor in cell C4 as instructed in the comment.
	If using diluted extracts, acceptance bounds will be based on laboratory specific bounds shown in rows 67-68 of columns E & F if their intervals are no greater than the global intervals from Sivaganesan et al., 2019, Water Research, 156, 456–464. If intervals from lab specific analyses are greater than the global intervals, it is recommended to perform additional calibrator sample analyses to imp…
	Important note: Results from diluted calibrator extracts should only be shown if all subsequent calibrator and test sample results in the workbook are from equally diluted extracts. Separate workbooks should be maintained for these analyses of diluted extracts.
3	Enter (i.e. copy and paste) Ct values for each analysis of calibrator samples with E. coli assay from instrument export files into highlighted cells in column E of the spreadsheet.
4	Enter (i.e. copy and paste) Ct values for each analysis of calibrator samples with salmon DNA (Sketa) assay from instrument export files into highlighted cells in column F of the spreadsheet.
5	Acceptablity of E. coli assay results (Ct value within global acceptance range shown in cells I67& I68, established from Sivaganesan et al., 2019, Water Research, 156, 456–464) is shown in column G for each analysis (1=pass, 0=fail).
6	Acceptability of the run (at least 4 of 6 replicate analyses within global acceptance range, as per Aw et al., 2019, Water Research, 156, 465-474) is shown in column I.
7	Acceptablity of Sketa assay results (Ct value within global acceptance range shown in cells J67& J68, established from Sivaganesan et al., 2019, Water Research, 156, 456–464) is shown in column H for each analysis (1=pass, 0=fail).
8	Acceptability of the run (at least 4 of 6 replicate analyses within global acceptance range as per Aw et al., 2019, Water Research, 156, 465-474) is shown in column J.
	Results in columns I & J should be used to assess whether the lab will be consistently meeting positive control QA criteria during test sample runs.
	Failures to meet these criteria during test sample runs will invalidate the test sample run.
	If "fail" is consistently indicated in preliminary runs, labs may need to adjust E. coli cell numbers or salmon DNA concentrations in the calibrator samples.
9	Results shown in rows 65-68 of columns E & F are currently for informational and diagnostic purposes only.
	Potential acceptablity of lab-specific bounds for E. coli and Sketa assays from these results are shown in cells M67 & M68 but these bounds are currently only used in instances where the extracts have been diluted (see instruction 2 for this sheet).
9	Values in rows 3-5, 7-8 & 13-17 of column O are currently for informational and diagnostic purposes only and are not required for the workbook to function.
	See Sivaganesan et al., 2019, Water Research, 156, 456–464 for instructions on the preparation of calibrator samples from E. coli BioBalls.
TestSamples Spreadsheet
	Important note: this workbook is designed for duplicate analyses of calibrator and filter blank samples.
	Two TestSamples spreadsheet template Tabs are provided: "TestSamples-2rep" for duplicate analyses of test samples; and "TestSamples-3rep" for triplicate analyses of test samples.
	Care should be taken to match the number test sample replicate analyses in each instrument run with the correct template.
1	Enter descriptive information for instrument test sample run into highlighted cells in row 3.
2	Enter (i.e. copy and paste) Ct values for each analysis of calibrator samples with E. coli and Sketa assays from instrument export file into highlighted cells in rows 7-12 of columns B and C, respectively.
3	Optional: Enter (i.e. copy and paste) Ct values for each analysis of calibrator samples with IAC assay from instrument export file into highlighted cells in rows 7-12 of column D.
	If IAC assay is not used, leave these cells empty.
4	Enter (i.e. copy and paste) Ct values for each analysis of filter blank samples with E. coli and Sketa assays from instrument export file into highlighted cells in rows 21-26 of columns B and C, respectively.
5	Optional: Enter (i.e. copy and paste) Ct values for each analysis of filter blank samples with IAC assay from instrument export file into highlighted cells in rows 21-26 of column D.
	If IAC assay is not used, leave these cells empty.
6	Enter (i.e. copy and paste) sample IDs of test samples from instrument export file into highlighted cells in rows 33-68 of column A.
7	Enter (i.e. copy and paste) Ct values for each analysis of test samples with E. coli and Sketa assays from instrument export file into highlighted cells in rows 33-68 of columns B and C, respectively, that correspond to the respective test sample ID.
8	Optional: Enter (i.e. copy and paste) Ct values for each each analysis of test samples with IAC assay from instrument export file into highlighted cells in rows 33-68 of column D that correspond to the respective test sample ID.
	If IAC assay is not used, leave these cells empty.
9	Results and QA analysis results of the individual replicate calibrator analyses are shown in columns E & F of rows 7-12 of the spreadsheet.
	Empty cells in columns E & F indicate QA failure of the individual analysis.
	No values in cells E13 or F13 indicate global QA criteria failures of E. coli and Sketa22 assay results, respectively.
10	Results and QA analysis results of the individual replicate filter blank sample analyses in the run are shown in columns E-G of rows 21-26.
	Undetermined E. coli Ct results are converted to 40 and mean Ct value of the duplicate analyses is determined for each sample in column E.
	Lowest mean value is copied to cell E27 and subsequently to cells B32 and B74 and used to test for negative control QA failure of the plate run
	Empty cells in column F indicate QA failure of the individual Sketa analyses and empty cells in column G indicate QA failure of the individual IAC analyses (Ct value > 35), if they are performed.
	No value in cell F27 indicates Sketa assay global QA criteria failure as with the calibrator samples.
11	Results and QA analysis results of the individual test sample analyses are shown in columns E-G of rows 33-68 in the spreadsheet
	Undetermined E. coli Ct results are converted to 40 in column E.
	Sketa assay QA is based on comparison with the avg Ct value of the calibrator sample analyses in cell F13. Test sample Ct values that are > avg + 3 (cell F14) or < avg - 1.5 (cell F15) fail QA criterion presumably due to sample matrix interference or operator error in setting up the reaction.
	Optional IAC assay QA is based on comparison with the avg Ct value of the filter blank sample analyses in cell G27. Test sample Ct values that are > avg + 1.5 (cell G29) fail QA criterion presumably due to sample matrix inhibition or operator error in setting up the reaction.
12	Final averaged results and QA analyses from the replicate analyses of the filter blanks and each test sample are shown in rows 74-86 of the spreadsheet.
13	Column J of rows 74-86 shows mean estimated log10 copies per reaction for each sample or diagnotic codes for the primary QA test failure that caused such estimates not to be determined.
14	Diagnostic codes:		PC fail = positive control failure. Either E. coli or Sketa assay Ct values from calibrators do not meet global QA criterion from multi-lab study (missing values in either cell E13 or F13 indicate which assay failed)
			NC fail = negative control failure. E. coli assay Ct value(s) from filter blank(s) lower than LLOQ from the analyst’s individual composite standard curve (shown in cell S9 of Std Curve sheet)
			EC fail = Standard deviation of Ct values from E coli assay replicate analyses of the samples is > QA criterion.
			SPC fail = sample processing control (Sketa22 assay) failure. Happens if Ct of > 1 of the replicate sample analyses fails QA criterion for sample matrix interference.
			<LLOQ = Avg of E. coli assay Ct values from replicate analyses of the test sample is greater than LLOQ Ct value from the analyst’s individual composite standard curve (shown in cell S9 of Lab Std Curve sheet). Test sample is non-quantifiable.
	The different QA criteria are summarized in Sivaganesan et al., 2019 (Water Research 156: 456-464). Lower limits of quantification are based on the analyst’s individual composite standard curve rather than on the global criterion value.
15	log10 calibrator copies/rxn value shown in cell E16 is currently for diagnostic purposes only.
16	Fraction of extract/reaction value shown in cell E17, may be useful for additional analyses that would need to be performed outside of the spreadsheet,
	e.g. conversion of log10 copies per reaction values calculated row J of the spreadsheets to median copies per water sample volume filtered = 10^(row J value)/cell E17 value.

## Sheet: Lab Std Curves
		Laboratory Prepared Standard Curves
		Only populate cells highlighted in yellow.																																		Weight
											Individual Run						Composite							l_copy	Run1	Run2	Run3	Run4	Run5	Run6	run7	run8	run9	run10
Run	Information	Copies	Log10 Copies	CT	outlier(1)	outlier(2)		Log10 Copies	CT		Parameter	estimate	std.	95% LB	95% UB		Parameter	estimate	std.	95% LB	95% UB															X1	X2	Y	x11	x21	y1	res3	l_copy1	ct1	SS(comp)	res4	res5(ancova)	SS(Ind)	res(int)
1		25822.6									slope						slope	#DIV/0!	#DIV/0!	#DIV/0!	#DIV/0!
		25822.6									intercept						intercept	#DIV/0!	#DIV/0!	#DIV/0!	#DIV/0!
		25822.6
		3396.25									R^2 =						R^2 =	#DIV/0!
		3396.25															lloq =	#DIV/0!
		3396.25
		417.83										Q/A					Weighted	ANCOVA
		417.83									slope							RSS	SS	F	p_value	Sig.Diff?
		417.83									intercept						intercept	0	0	#DIV/0!	#DIV/0!	#DIV/0!
		54.8277									R^2						slope	0	0	#DIV/0!	#DIV/0!	#DIV/0!
		54.8277									all pass?
		54.8277
		11.6145
		11.6145
		11.6145																	Global Bounds
		5.80724																99%intercept	36.66	39.25
		5.80724																99%slope	-3.74	-3.23
		5.80724																R^2	0.98
		5.80724
		5.80724
		5.80724																All Curves	0
2		25822.6									Parameter	estimate	std.	95% LB	95% UB			OK Curves	0
		25822.6									slope						ANCOVA	OK?	#DIV/0!
		25822.6									intercept
		3396.25
		3396.25									R^2 =
		3396.25
		417.83
		417.83										Q/A
		417.83									slope
		54.8277									intercept
		54.8277									R^2
		54.8277									all pass?
		11.6145
		11.6145
		11.6145
		5.80724
		5.80724
		5.80724
		5.80724
		5.80724
		5.80724
3		25822.6									Parameter	estimate	std.	95% LB	95% UB
		25822.6									slope
		25822.6									intercept
		3396.25
		3396.25									R^2 =
		3396.25
		417.83
		417.83										Q/A
		417.83									slope
		54.8277									intercept
		54.8277									R^2
		54.8277									all pass?
		11.6145
		11.6145
		11.6145
		5.80724
		5.80724
		5.80724
		5.80724
		5.80724
		5.80724
4		25822.6									Parameter	estimate	std.	95% LB	95% UB
		25822.6									slope
		25822.6									intercept
		3396.25
		3396.25									R^2 =
		3396.25
		417.83
		417.83										Q/A
		417.83									slope
		54.8277									intercept
		54.8277									R^2
		54.8277									all pass?
		11.6145
		11.6145
		11.6145
		5.80724
		5.80724
		5.80724
		5.80724
		5.80724
		5.80724
5		25822.6									Parameter	estimate	std.	95% LB	95% UB
		25822.6									slope
		25822.6									intercept
		3396.25
		3396.25									R^2 =
		3396.25
		417.83
		417.83										Q/A
		417.83									slope
		54.8277									intercept
		54.8277									R^2
		54.8277									all pass?
		11.6145
		11.6145
		11.6145
		5.80724
		5.80724
		5.80724
		5.80724
		5.80724
		5.80724
6		25822.6									Parameter	estimate	std.	95% LB	95% UB
		25822.6									slope
		25822.6									intercept
		3396.25
		3396.25									R^2 =
		3396.25
		417.83
		417.83										Q/A
		417.83									slope
		54.8277									intercept
		54.8277									R^2
		54.8277									all pass?
		11.6145
		11.6145
		11.6145
		5.80724
		5.80724
		5.80724
		5.80724
		5.80724
		5.80724
7		25822.6									Parameter	estimate	std.	95% LB	95% UB
		25822.6									slope
		25822.6									intercept
		3396.25
		3396.25									R^2 =
		3396.25
		417.83
		417.83										Q/A
		417.83									slope
		54.8277									intercept
		54.8277									R^2
		54.8277									all pass?
		11.6145
		11.6145
		11.6145
		5.80724
		5.80724
		5.80724
		5.80724
		5.80724
		5.80724
8		25822.6									Parameter	estimate	std.	95% LB	95% UB
		25822.6									slope
		25822.6									intercept
		3396.25
		3396.25									R^2 =
		3396.25
		417.83
		417.83										Q/A
		417.83									slope
		54.8277									intercept
		54.8277									R^2
		54.8277									all pass?
		11.6145
		11.6145
		11.6145
		5.80724
		5.80724
		5.80724
		5.80724
		5.80724
		5.80724
9		25822.6									Parameter	estimate	std.	95% LB	95% UB
		25822.6									slope
		25822.6									intercept
		3396.25
		3396.25									R^2 =
		3396.25
		417.83
		417.83										Q/A
		417.83									slope
		54.8277									intercept
		54.8277									R^2
		54.8277									all pass?
		11.6145
		11.6145
		11.6145
		5.80724
		5.80724
		5.80724
		5.80724
		5.80724
		5.80724
10		25822.6									Parameter	estimate	std.	95% LB	95% UB
		25822.6									slope
		25822.6									intercept
		3396.25
		3396.25									R^2 =
		3396.25
		417.83
		417.83										Q/A
		417.83									slope
		54.8277									intercept
		54.8277									R^2
		54.8277									all pass?
		11.6145
		11.6145
		11.6145
		5.80724
		5.80724
		5.80724
		5.80724
		5.80724
		5.80724
[truncated: 15 more columns]

## Sheet: NTCs
	NTC reactions
	Only populate cells highlighted in yellow.
	Information	E. coli CT	E. coli QA
run1
run2
run3
run4
run5
run6
run7
run8
run9
run10

## Sheet: Initial FilterBlanks
			Laboratory-Prepared Negative Controls				Only populate cells highlighted in yellow.
		*In C4, enter 1 if undiluted extracts, enter 5 if 5-fold diluted extracts, enter 25 if 25-fold diluted extracts (all dilutions must be the same)
Run	Information	*Extract Dilution	Calibrator ID	E. coli CT	Sketa (SPC) CT	E. coli CT	E. coli QA
1		1	FB 1				#DIV/0!
			FB 2				#DIV/0!
			FB 3				#DIV/0!
2			FB 1				#DIV/0!
			FB 2				#DIV/0!
			FB 3				#DIV/0!
3			FB 1				#DIV/0!
			FB 2				#DIV/0!
			FB 3				#DIV/0!
4			FB 1				#DIV/0!
			FB 2				#DIV/0!
			FB 3				#DIV/0!
5			FB 1				#DIV/0!
			FB 2				#DIV/0!
			FB 3				#DIV/0!
6			FB 1				#DIV/0!
			FB 2				#DIV/0!
			FB 3				#DIV/0!
7			FB 1				#DIV/0!
			FB 2				#DIV/0!
			FB 3				#DIV/0!
8			FB 1				#DIV/0!
			FB 2				#DIV/0!
			FB 3				#DIV/0!
9			FB 1				#DIV/0!
			FB 2				#DIV/0!
			FB 3				#DIV/0!
10			FB 1				#DIV/0!
			FB 2				#DIV/0!
			FB 3				#DIV/0!

## Sheet: Initial Calibrators
			Laboratory-Prepared Positive Controls					Only populate cells highlighted in yellow.
		*In C4, enter 1 if undiluted extracts, enter 5 if 5-fold diluted extracts, enter 25 if 25-fold diluted extracts (all dilutions must be the same)
Run	Information	*Extract Dilution	Calibrator ID	E. coli CT	Sketa (SPC) CT	E. coli QA	Sketa QA	E.coli runQA	Sketa runQA		*Estimated cells/ml in stock suspension:				* Enter CFU/Bioball from certificate of analysis
1		1	Calib 1								**Dilution factor to prepare calibrator sample inoculum				**Enter 1e4 if using standard Bioball dilution protocol
											Estimated cells/calibrator sample :			#DIV/0!
			Calib 2
											Intercept value (from Lab Std Curves sheet):			#DIV/0!
			Calib 3								Slope value (from Lab Std Curves sheet):			#DIV/0!
2			Calib 1
			Calib 2
											Log sequences / rxn @ avg CT:			#VALUE!
			Calib 3								Sequences / rxn @ avg CT:			#VALUE!
											Sequences / extract:			#VALUE!
3			Calib 1								Sequences / Cell or CFU :			#VALUE!
											Amplification factor (based on std curve):			#DIV/0!
			Calib 2
			Calib 3
4			Calib 1
			Calib 2
			Calib 3
5			Calib 1
			Calib 2
			Calib 3
6			Calib 1
			Calib 2
			Calib 3
7			Calib 1
			Calib 2
			Calib 3
8			Calib 1
			Calib 2
			Calib 3
9			Calib 1
			Calib 2
			Calib 3
10			Calib 1
			Calib 2
			Calib 3
Fraction		0.00833333	Average CT:
of extraction/reaction			Standard deviation:
			lower lab bound:			lower pooled bound:		26.4795	18.5808		lab E.coli bounds eligible for QA:
			upper lab bound:			upper pooled bound:		29.6301	22.0135		lab Sketa bounds eligible for QA:
			E. coli CT	SS	df	MSS	var.comp
			Total	0	-1	0	#DIV/0!
			Run	#DIV/0!	-1	#DIV/0!	#DIV/0!
			Calib(Run)	#DIV/0!	0	#DIV/0!	#DIV/0!
			Residual	0	0	#DIV/0!	#DIV/0!
			SPC CT	SS	df	MSS	var.comp
			Total	0	-1	0	#DIV/0!
			Run	#DIV/0!	-1	#DIV/0!	#DIV/0!
			Calib(Run)	#DIV/0!	0	#DIV/0!	#DIV/0!
			Residual	0	0	#DIV/0!	#DIV/0!

## Sheet: TestSamples-2rep
Laboratory ddCT - PBS and Water Matrix Samples
Only populate/modify cells highlighted in yellow.
Extract dilutions must be same as for initial calibrators	*If the IAC assay is not performed, leave all cells In column D empty
Positive Controls (same run as test samples)	#At least 4 calibrator sample results in E7:E12 & F7:F12 must pass QA to calculate mean values in cells E13 and F13 (Ct values that fail are not shown or used)
	E. coli CT	Sketa CT	*IAC CT	#E. coli QA	#Sketa QA	#Calib dCT		OK Sketa CT	Mann Whitney U test	Ranks
Calibrator 1
Calibrator 2
Calibrator 3
avg:									sum
avg+3:									U Statistic
avg-1.5:									sig.diff?
log10 calibrator copies/rxn):
Fraction of extract/reaction:				0.00833333
Negative Controls (same run as test samples)
	E. coli CT	Sketa CT	*IAC CT	E. coli QA	Sketa QA	IAC QA
Filter Blank 1				#DIV/0!
Filter Blank 2				#DIV/0!
Filter Blank 3				#DIV/0!
avg:				#DIV/0!
			Mann Witney U test:
xEnter your own water sample ID's. Extract dilutions should be same as for positive controls			IAC avg + 1.5:
xTest Samples (1 instrument run)	E. coli CT	Sketa CT	*IAC CT	E.coli QA	Sketa QA	IAC QA
Filter Blanks	#DIV/0!
Sample 1 ID
Sample 1 ID
Sample 2 ID
Sample 2 ID
Sample 3 ID
Sample 3 ID
Sample 4 ID
Sample 4 ID
Sample 5 ID
Sample 5 ID
Sample 6 ID
Sample 6 ID
Sample 7 ID
Sample 7 ID
Sample 8 ID
Sample 8 ID
Sample 9 ID
Sample 9 ID
Sample 10 ID
Sample 10 ID
Sample 11 ID
Sample 11 ID
Sample 12 ID
Sample 12 ID
Sample 13 ID
Sample 13 ID
Sample 14 ID
Sample 14 ID
Sample 15 ID
Sample 15 ID
Sample 16 ID
Sample 16 ID
Sample 17 ID
Sample 17 ID
Sample 18 ID
Sample 18 ID
calculations from mean CT's of duplicate analyses
Test Samples	E. coli CT	ySketa CT	IAC QA	E. coli SD	zE. coli QA	Sketa QA	QA	Sketa dCT	QA Diagnostics or log10 copy/rxn
Filter Blanks	#DIV/0!
Sample 1 ID
Sample 2 ID
Sample 3 ID
Sample 4 ID
Sample 5 ID
Sample 6 ID
Sample 7 ID
Sample 8 ID
Sample 9 ID
Sample 10 ID
Sample 11 ID
Sample 12 ID
Sample 13 ID
Sample 14 ID
Sample 15 ID
Sample 16 ID
Sample 17 ID
Sample 18 ID
yIf either of the duplicate Sketa results for any of the samples in rows 33-68 fails QA, that sample will fail QA
zE. Coli QA fails either if IAC QA fails or if E. coli SD is >1.44 for samples that are >LLOQ.

## Sheet: TestSamples-3rep
Laboratory ddCT - PBS and Water Matrix Samples
Only populate/modify cells highlighted in yellow.
Extract dilutions must be same as for initial calibrators	*If the IAC assay is not performed, leave all cells In column D empty
Positive Controls (same run as test samples)	#At least 4 calibrator sample results in E7:E12 & F7:F12 must pass QA to calculate mean values in cells E13 and F13 (Ct values that fail are not shown or used)
	E. coli CT	Sketa CT	*IAC CT	#E. coli QA	#Sketa QA	#Calib dCT		OK Sketa CT	Mann Whitney U test	Ranks
Calibrator 1
Calibrator 2
Calibrator 3
avg:									sum
avg+3:									U Statistic
avg-1.5:									sig.diff?
log10 calibrator copies/rxn):
Fraction of extract/reaction:				0.00833333
Negative Controls (same run as test samples)
	E. coli CT	Sketa CT	*IAC CT	E. coli QA	Sketa QA	IAC QA
Filter Blank 1				#DIV/0!
Filter Blank 2				#DIV/0!
Filter Blank 3				#DIV/0!
avg:				#DIV/0!
			Mann Witney U test:
xEnter your own water sample ID's. Extract dilutions should be same as for positive controls			IAC avg + 1.5:
xTest Samples (1 instrument run)	E. coli CT	Sketa CT	*IAC CT	E.coli QA	Sketa QA	IAC QA
Filter Blanks	#DIV/0!
Sample 1 ID
Sample 1 ID
Sample 1 ID
Sample 2 ID
Sample 2 ID
Sample 2 ID
Sample 3 ID
Sample 3 ID
Sample 3 ID
Sample 4 ID
Sample 4 ID
Sample 4 ID
Sample 5 ID
Sample 5 ID
Sample 5 ID
Sample 6 ID
Sample 6 ID
Sample 6 ID
Sample 7 ID
Sample 7 ID
Sample 7 ID
Sample 8 ID
Sample 8 ID
Sample 8 ID
Sample 9 ID
Sample 9 ID
Sample 9 ID
Sample 10 ID
Sample 10 ID
Sample 10 ID
Sample 11 ID
Sample 11 ID
Sample 11 ID
Sample 12 ID
Sample 12 ID
Sample 12 ID
calculations from mean CT's of triplicate analyses
Test Samples	E. coli CT	ySketa CT	IAC QA	E. coli SD	zE. coli QA	Sketa QA	QA	Sketa dCT	QA Diagnostics or log10 copy/rxn
Filter Blanks	#DIV/0!
Sample 1 ID
Sample 2 ID
Sample 3 ID
Sample 4 ID
Sample 5 ID
Sample 6 ID
Sample 7 ID
Sample 8 ID
Sample 9 ID
Sample 10 ID
Sample 11 ID
Sample 12 ID
yIf more than one of the triplicate Sketa results for any of the samples in rows 33-68 fails QA, that sample will fail QA
zE. Coli QA fails either if IAC QA fails or if E. coli SD is >1.44 for samples that are >LLOQ.
